# Supplementary material for: Recent climate-driven ecological change across a continent as perceived through local ecological knowledge
Source: PLoS One. 2019 Nov 22;14(11):e0224625. doi: 10.1371/journal.pone.0224625 (PMC6874335; doi:10.1371/journal.pone.0224625)
Supplement: S1 Table — (A-J). Tabulated summary of the anecdotes within the climate change ecological impact framework. (XLSX) [file pone.0224625.s004.xlsx]

## Sheet: S1 Table caption
Prober SM, Raisbeck-Brown N, Williams KJ, Porter N, Leviston Z, Dickson F. Recent climate-driven ecological change across a continent as perceived through local ecological knowledge. PLoS ONE.
S1 Table. This series of tables (A-J) lists the key anecdotes related to the ten primary ecological change types listed in Table 1, for which respondents attributed climate change-related drivers as 1 (likely) or 2 (possible)*. Examples are included if they were sufficiently explicit (e.g. naming species or species groups affected, indicating perceived drivers), noting that some more general exam…
Meta-data
Ref. Reference code assigned to the anecdote, referable to anecdote detail available on the CSIRO Data Access Portal
*Climate change attribution. This column indicates our interpretation of whether the respondent considered an ecological change to have arisen at least in part due to a climate change-related driver. This was scored as ‘likely’ (1) if the respondent provided a clear text attribution to climate change (e.g. warming or drying conditions; sometimes with a statement of uncertainty). It was scored as …
Latin name. Latin names (following the Australian Plant Census https://biodiversity.org.au/nsl/services/apc and the Australian Faunal Directory https://biodiversity.org.au/afd/search/names/) have been included where they were explicitly provided or could be unambiguously determined from common names provided. Alternatively, classifications to the lowest level distinguishable from the text have be…
Origin. Given expected movements of species under climate change, the term ‘native’ is used in this report to refer to species known to occur within Australia prior to the Industrial era (pre-1750). Local and non-local native species are used to delimit finer origin details where relevant. 'Exotic species' is used in this report to refer to species with recent (post-Industrial era) origins outsid…
Abbreviations. Australian states and territories: ACT, Australian Capital Territory, NT, Northern Territory; NSW, New South Wales; Qld, Queensland; SA, South Australia; Tas, Tasmania; Vic, Victoria; WA, Western Australia
Bolded examples highlight sets of similar reports e.g. for the same species from different respondents.

## Sheet: A. Plants dying
Table A, S1 Table. Organisms: Physiology: Mortality. Plant species, plant groups or vegetation types observed to be dying more than would normally be expected.
Ref	Scientific name or higher classification	Common name	Climate change attribution	Origin	Location of observation	Nature of peceived change	Perceived climatic drivers of mortality	Perceived non-climatic drivers of mortality
132c	(Allo)Casuarina sp.	Casuarina	1	native	Boondall Wetlands Conservation Reserve, Boondall, SE QLD	many casuarinas have died leading to significant depletion of stands	lack of moisture in the soil (reduced summer rains)
193b	Acacia aneura sens. lat.	Mulga	1	native	Lake Numalla, Currawinya NP, SW QLD	large areas of Mulga and yapunya have died	climate change
124a	Acacia carneorum	Purple-wood wattle	1	native	Kinchega NP, Far West NSW	more plant stress and greater losses than earlier droughts	climate more extreme, with fewer rainfall events and less predictability	feral herbivores, possibly Menindee dam
092a	Acacia dealbata	Silver wattle	1	native	Orbost, East Gippsland, VIC	stands of 30 year old wattles died off completely	drying down of soil profile over millenium drought
151f	Allocasuarina torulosa	Forest oak	1	native	Gunderlong, Clear Mountain, SE QLD	trees are dying on the drier ridges	increased drought and weather extremes
044b	Araucaria bidwillii	Bunya pine	1	native	Bunya Mountains NP, Wide Bay Burnett area, QLD	sudden death of groups of mature Bunyas pines on the mountain	drying conditions
117a	Avicennia marina	Grey mangrove	1	native	Brisbane River Catchment, SE QLD	total loss of mangroves in the area, 6 years later only a few mangroves have started to return	fresh water influx due to 2011 floods
089a	Banksia integrifolia	Coastal banksia	1	native	Hampton/Sandringham, Melbourne, VIC	a large population percentage of the beautiful coastal banksia, Banksia integrifolia, died off; I have lived in this area fro 40 years and have never seen the banksias die out in such large numbers.	increased vulnerability to virus due to cumulative stressors (warmer summers and winters, less water, see non-climate drivers)	fragmentation, urbanization, weed competition
012a	Banksia marginata	Silver banksia	1	native	Cromer Conservation Park, Mt Lofty Ranges, SA	death of mature Banksia marginata	prolonged drought, extreme hot days, protracted heat waves	potentially, dams contribute to poor drought survival by reducing surface water flow
312a	Banksia menziesii	Firewood banksia	2	native	Kensington Bushland Reserve, Perth area, WA	some of our mature Banksias died around 3 years ago, not all of the mature Banksias died and younger trees appear in reasonable health	it is believed the dropping water table was the most likely to be responsible, we understand that mature Banksias are not as adaptable to relatively "quick" changes in the water table compared to younger specimens, and that this is the most likely cause for the observed deaths.	plantation water use, recent fires
326a	Banksia robur	Swamp banksia	1	native	Cooloola Cove, Wide Bay-Burnett area, QLD	there appears to be a [Swamp] banksia die-off	stress of longer dry spells followed by flooding has contributed to the plant stress, allowing invasion of pest fungi
010b	Banksia spp.	Banksia	1	native	Swan Coastal Plain, WA	there are a lot of banksia trees dying	drier summers	plantation water use, recent fires
032a	Caladenia amoena	Charming spider orchid	2	native	Plenty Gorge Park, Bundoora, Melbourne, VIC	late emerging plants rarely re-emerge the following year [ie they die]	season beginning on average two weeks late and ending two to four weeks early, leading to failure to re-emerge in subsequent season (tuber mortality)
195b	Corymbia calophylla	Marri	1	native	Oakford, Perth area, WA	Marri Trees dying back, looking sick and some recently dead (due to a canker people tell me)	increased canker potentially due to water or heat stress in much hotter summers	urban use of ground water, pollution
151f	Corymbia citriodora	Lemon-scented gum	1	native	Gunderlong, Clear Mountain, SE QLD	large eucalypt trees have many more dead branches or dying completely	increased number of droughts or drier and hotter (heat waves) conditions during the 2000s; associated decreased resilience leading to termite infestation and vulnerability to storm damage
151f	Corymbia henryi	Large-leaved spotted gum	1	native	Gunderlong, Clear Mountain, SE QLD	large eucalypt trees have many more dead branches or dying completely	increased number of droughts or drier and hotter (heat waves) conditions during the 2000s; associated decreased resilience leading to termite infestation and vulnerability to storm damage
151f	Corymbia intermedia	Pink bloodwood	1	native	Gunderlong, Clear Mountain, SE QLD	large eucalypt trees have many more dead branches or dying completely	increased number of droughts or drier and hotter (heat waves) conditions during the 2000s; associated decreased resilience leading to termite infestation and vulnerability to storm damage
276a	Dicksonia antarctica	Soft tree fern	2	native	Main Ridge, Melbourne, VIC	loss of quite a large number of mature (very large) tree ferns, especially soft tree ferns which seem to have all died; rough tree ferns seem to be tougher and have recovered	three years of lower rainfall, violent windstorms uprooting Swamp gums leaving canopy gaps	mismanagement of upstream dam
183a	Dicksonia antarctica/Cyathea sp.	Tree fern	1	native	Dandenong Ranges, Melbourne, VIC	widespread death of plants is common in the warm/dry margins of their habitat; this has particularly affected large trees and tree ferns, with extensive die back and death	increase in summer heat and water stress
151f	Eucalyptus acmenoides	White mahogany	1	native	Gunderlong, Clear Mountain, SE QLD	large eucalypt trees have many more dead branches or dying completely	increased number of droughts or drier and hotter (heat waves) conditions during the 2000s; associated decreased resilience leading to termite infestation and vulnerability to storm damage
161a	Eucalyptus blakelyi	Blakely's red gum	1	native	Lake Burrendong area, Central W, NSW	Blakely's Red Gum has also shown death events	heat waves
239g	Eucalyptus blakelyi	Blakely's red gum	1	native	Tharwa, ACT	noticeable and significant dieback	combination of gradual decline in vigour with added stresses (e.g. severe early and sustained lerp attack) becoming too much
174a	Eucalyptus caliginosa	Broad-leaved stringybark	2	native	Storm King, Darling Downs, QLD	a lot of the old stringy barks[caliginosa] and red gums are showing signs of die-back, they are being replaced by young trees of the same species	"not normal"
187a	Eucalyptus camaldulensis	(River) red gum	2	native	Hamilton, SW VIC	I had never observed such an extensive lerp infestation that not only effected my local area but was widespread over a 200-250km radius, with many red gums dying	prolonged dry seasons with little follow up rainfall along with heat waves
118a	Eucalyptus coccifera	Tasmanian snow gum	2	native	Middlesex, NW TAS	noticeable decline (and death evident in image) in some of the very old (150yo+) sub-alpine Eucalypt species - E. coccifera and E. delegatensis, more noticeable on dry ridges and frosty hollows	the periods of drought, frost and warm conditions seem to be more prolonged.	probably exacerbated by the impact of compaction and animal excrement resulting from cattle grazing.
161a	Eucalyptus dealbata	Tumbledown gum	1	native	Lake Burrendong area, Central W, NSW	canopy drying as the leaves discolour, these trees tend to sucker along the lower trunk to the base of the crown and die if they are older	heat waves
118a	Eucalyptus delegatensis	Alpine ash	2	native	Middlesex, NW TAS	noticeable decline [and death evident in image] in some of the very old (150yo+) sub-alpine Eucalypt species - E. coccifera and E. delegatensis, more noticeable on dry ridges and frosty hollows	the periods of drought, frost and warm conditions seem to be more prolonged.	probably exacerbated by the impact of compaction and animal excrement resulting from cattle grazing.
186a	Eucalyptus delegatensis	Alpine ash	1	native	NE Catchment Management Region, NE VIC	hot fire removing forest trees leading to decline in Alpine Ash and associated hollows	extremely dry summer conditions leading to higher intensity and larger, tree-killing fires
035a	Eucalyptus globulus	Blue gum	2	planted	Mt Helena, Perth area, WA	big Tasmanian Blue gum have died very rapidly, a number non local trees have succumbed	soil dryness and more drought
236a	Eucalyptus gunnii ssp. divaricata	Miena cider gum	1	native	South Eastern TAS	trees on ridge tops are dying out whilst those on frost hollows and near natural seeps are surviving, almost all trees in that particular subpopulation are dead	warming, hot wildfires	invasion by woody species
107a	Eucalyptus macrorhyncha	Red stringybark	1	native	Strathbogie Ranges/Merton, Central VIC	c. 30% decline in tree numbers and decline in tree health over 30+years, trees are dying while still standing, or are being toppled by storms.	long droughts, heat shock and wind storms intensified by climate change
149a	Eucalyptus macrorhyncha	Red stringybark	1	native	Aranda Bushland Nature Reserve, ACT		climate change	fires, urbanization
243b	Eucalyptus macrorhyncha	Red stringybark	1	native	Junortoun, Central VIC	Red stringy barks are severely dying out and not only on this block. All through the local bush area they've died out.	I believe they cannot withstand the overall drying conditions (prolonged droughts and very erratic rainfall)
161a	Eucalyptus melliodora	Yellow box	1	native	Lake Burrendong area, Central W, NSW	trees of any age suddenly die without any other contributing factor than a recent heat (or extreme wet) event	heat waves, extreme wet
239g	Eucalyptus melliodora	Yellow box	1	native	Tharwa, ACT	noticeable and significant dieback	combination of gradual decline in vigour with added stresses (e.g. severe early and sustained lerp attack) becoming too much
243b	Eucalyptus microcarpa	Grey box	1	native	Junortoun, Central VIC	there is alot of dieback in other species such as grey box and even red box	prolonged droughts and very erratic rainfall
049b	Eucalyptus microcarpa	Grey box	2	native	Harcourt, Central Highlands VIC	this past year we have lost a whole VALLEY of large eucalypts and box trees	many years of drought (despite recent wet season)
145b	Eucalyptus microcorys	Tallowwood	2	native	Carindale, SE QLD	many of our large tallowoods died in strips along the hillside	particularly long drought in early 2000s
151f	Eucalyptus microcorys	Tallowwood	1	native	Gunderlong, Clear Mountain, SE QLD	large eucalypt trees have many more dead branches or dying completely	increased number of droughts or drier and hotter (heat waves) conditions during the 2000s; associated decreased resilience leading to termite infestation and vulnerability to storm damage
292e	Eucalyptus obliqua	Messmate	1	native	Mt Lofty Ranges, SA	large numbers of very large trees dying, not recovering after rains returned	millenium drought	potentially combined with disease (introduced Phytophthora cinnamomi and another fungal disease)
193b	Eucalyptus ochrophloia	Yapunya	1	native	Lake Numalla, Currawinya NP, SW QLD	large areas of Mulga and yapunya have died	climate change
276a	Eucalyptus ovata	Swamp gum	2	native	Main Ridge, Melbourne, VIC	loss of some mature swamp gums [due to dry conditions], uprooting of stressed Swamp gums	three years of lower rainfall, violent windstorms	mismanagement of upstream dam
243b	Eucalyptus polyanthemos	Red box	1	native	Junortoun, Central VIC	there is alot of dieback in other species such as grey box and even red box	prolonged droughts and very erratic rainfall
192a	Eucalyptus populnea	Poplar box	2	native	Oakey, Darling Downs/SW QLD	older trees are dying, many have died or been cleared	prolonged droughts and heat waves	clearing for roads and pipelines
151f	Eucalyptus propinqua	Small-fruited grey gum	1	native	Gunderlong, Clear Mountain, SE QLD	large eucalypt trees have many more dead branches or dying completely	Increased number of droughts or drier and hotter (heat waves) conditions during the 2000s; associated decreased resilience leading to termite infestation and vulnerability to storm damage
014a	Eucalyptus pulchella	Peppermint gum	1	native	TAS	gingering and death of eucalypts	climate change	plantations lowering the water table and disease susceptibility
107a	Eucalyptus radiata	Narrow-leaved peppermint	1	native	Strathbogie Ranges/Merton, Central VIC	c. 30% decline in tree numbers and decline in tree health over 30+years, trees are dying while still standing, or are being toppled by storms.	long droughts, heat shock and wind storms intensified by climate change
183a	Eucalyptus regnans	Mountain ash	1	native	Dandenong Ranges, Melbourne, VIC	widespread death of plants is common in the warm/dry margins of their habitat; this has particularly affected large trees and ferns with extensive die back and death	increase in summer heat and water stress
086d	Eucalyptus rudis	Flooded gum	1	native	Swan Coastal Plain, WA	widespread decline and death of trees in the Perth region, especially Eucalyptus rudis on streamlines	rainfall decline
104a	Eucalyptus sieberi	Silvertop ash	1	native	Sublime Point, Blue Mountains, NSW	several eucalypts (E. sieberi) in our local area have recently died	much hotter summers, milder winters, changed rainfall pattern
242a	Eucalyptus tetrodonta	Darwin stringybark	2	native	Gulf of Carpentaria, NT	selective death of E. tetrodonta in extensive areas of the Gulf woodlands/open-forests around the Gulf between 2014 and 2016, there is some evidence to suggest that similar events have occurred previously over the past 40 years although it is likely the scale of this particular event was unprecedented.	linked to a regional moisture deficit as a result poor wet season rainfall totals over the 2014/15 and 2015/16 year, likely to be an interaction with the timing of tidal and circulation events in the lower Gulf and when plants are experiencing moisture stress
014a	Eucalyptus viminalis	White gum	1	native	TAS	gingering and death of eucalypts	climate change	plantations lowering the water table and disease susceptibility
173a	Eucalyptus viminalis	White gum	1	native	Trevallyn, North TAS	increasingly suffering dieback and dying at accelerating rates, beginning with gingers and exuding kino	heat, unprecedented heat wave
084a	Eucalyptus wandoo	Wandoo	1	native	Kokeby, Wheatbelt, WA	somewhere between 5 and 10 yrs ago some were starting to die back (around 20-30%). Some are now completely dead while others appear to be struggling on.	drying
219b	Exocarpos cupressiformis	Cherry ballart	2	native	East Gippsland, VIC	killed by deer rubbing	millenial drought, leading to Sambar deer browsing in rainforest pockets as carry-over food source	Sambar deer invasion
030c	Gleichenia dicarpa	Tangle fern	2	native	Wollangambe, Greater Blue Mountains area, NSW	death and dieback of Coral Fern (Gleichenia dicarpa) and other swamp margin plants, such as sedges and rushes	drying of swamp margins
025a	Hakea lorea subsp. lorea	Long-leaf corkwood	1	native	FN QLD	widespread death of very old trees	increased hot fire associated with higher grass growth into previously marginal habitat, caused by unusually wet years associated with variation in the northern monsoon
151f	Lantana camara	Lantana	1	exotic	Gunderlong, Clear Mountain, SE QLD	even introduced species such as Lantana camara are dying in some areas from lack of water	lack of water
243b	Melaleuca decussata	Cross-leaf honey myrtle	1	native	Junortoun, Central VIC	the medium storey on our block especially the Melaleuca decussata has 90% died out with hardly any regeneration	drying
198a	Melaleuca leucadendra	Weeping paperbark	1	native	Sandfly Beach, Kakadu NP, NT	most are surviving still, some are looking sick and some have died	sea-level rise (now, nearly every high spring tide reaches their roots)
027a	Melaleuca saligna/foliolosa/quinquenervia	Paperbarks	1	native	Princess Charlotte Bay, FN QLD	thousands of trees died in the 2012 wet season right around the Bay, tens of thousands of dead trees by 2016	high sea levels associated with the La Nina and a dry wet season (drought)
148c	Pinus radiata	Monterey pine	2	planted	Bena, Gippsland, VIC	mature tree breaks stressed, more susceptible to disease and dying off	erratic weather, drought, high winds, floods leadiing to death by disease
030c	Family Cyperaceae	Sedges	2	native	Wollangambe, Greater Blue Mountains area, NSW	death and dieback of Coral Fern (Gleichenia dicarpa) and other swamp margin plants, such as sedges and rushes	drying of swamp margins
030c	Family Restionaceae	Rushes	2	native	Wollangambe, Greater Blue Mountains area, NSW	death and dieback of Coral Fern (Gleichenia dicarpa) and other swamp margin plants, such as sedges and rushes	drying of swamp margins
	Vegetation communities
182a		Dune vegetation	2		Nanarup Beach, Albany, SW WA	the dune vegetation is being washed into the sea	the foredunes are being eroded by waves and the beach is getting steeper and narrower.
014c		Peatland and rainforest	2		TAS	dry lightning over 2 days burned the peat and thousands of hectares of climax rainforeast in the NW. 12,000 years of peat accumulation destroyed.	unprecedented dry lightning causing extensive death through unprecedented fire
242a		Mangroves	2		Gulf of Carpentaria, NT	die back of mangroves occurred extensively around the Gulf between 2014 and 2016, there is some evidence to suggest that similar events have occurred previously over the past 40 years although it is likely the scale of this particular event was unprecedented.	linked to a regional moisture deficit as a result poor wet season rainfall totals over the 2014/15 and 2015/16 year, likely to be an interaction with the timing of tidal and circulation events in the lower Gulf and when plants are experiencing moisture stress

## Sheet: B. Animals dying
Table B, S1 Table. Organisms: Physiology: Mortality. Animals observed to be dying more than would normally be expected.
Ref	Scientific name or higher classification	Common name	Climate change attribution	Origin	Location of observation	Nature of peceived change	Perceived climatic drivers of mortality	Perceived non-climatic drivers of mortality
	Invertebrates
075c	Family Atherinidae	Hardyhead fish	1	native	Lake George, Beachport, SE SA	fish dying	more frequent warming and drying of lake
	Amphibians
180a	Limnodynastes dumerilii	Tadpoles (likely of Banjo frog)	1	native	Derwent River Estuary, South TAS	mass death	rising salinity in ponds and groundwater from rising sea levels	combined with population pressure using more groundwater
113e	Litoria cyclorhyncha	Spot-thighed frog	1	native	Ewlyamartup, Great Southern WA	Spottedthigh dying	decline in mosquitos and bugs due to not enough rainfall
180a	Litoria ewingii	Tadpoles (likely of Brown tree frog)	1	native	Derwent River Estuary, South TAS	mass death	rising salinity in ponds and groundwater from rising sea levels	combined with population pressure using more groundwater
113e	Litoria moorei	Motorbike frog	1	native	Ewlyamartup, Great Southern WA	dying from lack of food	decline in mosquitos and bugs due to not enough rainfall
	Reptiles
193a	Emydura macquarii	Freshwater turtle	1	native	Lake Numalla, Currawinya NP, SW QLD	10,000 fresh water turtles died	lake drying out more frequently than in the past
	Birds
161f	Stagonopleura guttata	Diamond firetail	1	native	Lake Burrendong area, Central W, NSW	young birds (fledglings) dead	heat weather events
239d	Stagonopleura guttata	Diamond firetail	1	native	Tharwa, ACT	whole families died overnight in their enclosed nests	record heatwaves in summer 2014, 2016
036a	Gallus gallus domesticus	Poultry	1	exotic	Murrurundi, Upper Hunter Valley area, NSW	potentially catastrophic, requiring cooling, fans and fog in sheds	heat waves
316b	Order Strigiformes	Owl	1	native	Mullumbimby, North Coast NSW	chicks starving	earlier winters causing trees to flower earlier and so sugar gliders breeding earlier
	Mammals
107d	Phascolarctos cinereus	Koala	2	native	Strathbogie Ranges/Merton, Central VIC	decline and death of koalas	heat stress and land use affecting moisture availability in eucalypts for gliders
088a	Pteropus poliocephalus	Grey-headed flying fox	1	native	Hunter and North Coast, NSW	starvation (especially juveniles)	climate change and associated phenological change	forest destruction/-
088b	Pteropus poliocephalus	Grey-headed flying fox	1	native	Hunter and North Coast, NSW	mass death	extreme heat waves	forest destruction/-
088a	Pteropus alecto	Black flying fox	1	native	Hunter and North Coast, NSW	starvation (especially juveniles)	climate change and associated phenological change	forest destruction/-
088b	Pteropus alecto	Black flying fox	1	native	Hunter and North Coast, NSW	mass death	extreme heat waves	forest destruction/-
085a	Rusa unicolor	Sambar deer	2	exotic	Yarra Ranges NP, Central Highlands, VIC	starving	extreme drought
097a	Trichosurus arnhemensis	Northern brushtail possum	1	native	Darwin, NT	dying of stress dermatitis at an unprecedented rate	warmer weather
148e	Wallabia bicolor	Black wallaby	2	native	Bena, Gippsland, VIC	drought leading to wildlife grazing on road verges being killed by traffic	drought	increased road traffic

## Sheet: C. Pests & diseases
Table C, S1 Table. Organisms: Physiology: Disease. Unusually higher or lower levels of pests or diseases.
Ref	Pest or disease	Pest or disease scientific name or higher classification	Host common name	Host Scientific name or higher classification	Climate change attribution	Location of observation	Nature of peceived change	Perceived climatic drivers	Perceived non-climatic drivers
	Viruses
192a	Koala retrovirus	Gammaretrovirus sp.	Koala	Phascolarctos cinereus	2	Oakey, Darling Downs/SW QLD	higher prevalance of disease	nutritional stress (due to prolonged droughts and heat waves
087a	Hendra virus	Henipavirus sp.	Grey headed, black and little red flying foxes, horses	Pteropus poliocephalus, Pteropus alecto, Pteropus scapulatu, Equus ferus	1	Logan, SE QLD	increase in bats and unprecedented spillover to horses	climate change reducing food supplies of flying foxes and horses	urbanization, land clearing
089a	Virus		Coast banksia	Banksia integrifolia	1	Hampton/Sandringham, Melbourne, VIC	targeted stressed Banksias	warmer, drier conditions	fragmentation, urbanization
	Bacterial pathogens
192a	Chlamydia	Chlamydophila pecorum (Fukishi and Hirai 1992) comb. nov. (Everett et al. 1999 Int. J. Systematic Bacteriology 49, 415-440)	Koala	Phascolarctos cinereus	2	Oakey, Darling Downs/SW QLD	higher prevalance of disease	nutritional stress (due to prolonged droughts and heat waves
	Fungal pathogens
066a	Chytrid fungus	Batrachochytrium dendrobatidis Longcore, Pessier & D.K.Nichols (Atlas of Living Australia)	Frogs	Order Anura	1	Winter Swamp, Cardigan, Central Highlands, VIC	increase in activity of chytrid	warmer winters
195b	Canker	Quambalaria coyrecup T.Paap. (Paap et al. 2008 Mycological Research 112, 57-69)	Marri	Corymbia calophylla	1	Oakford, Perth area, WA	stressed trees more vulnerable to canker	water and/or heat stress (summers are much hotter)	urban use of ground water and pollution
316a	White rot	Phellinus sublamaensis (Lloyd) Ryvarden (Interactive Catalogue of Australian Fungi)	Rainforest saplings	Subclass Magnoliidae	1	Mullumbimby, North Coast NSW	more fungal parasites taking out already stressed saplings	repeated floods and droughts
292e	Leaf fungal disease	Kingdom Fungi	Messmate	Eucalyptus obliqua	1	Mt Lofty Ranges, SA	a fungal disease attacked the original and epicormic leaves of [drought] weakened trees	drought stress
292e	Phytophthora root rot	Phytophthora cinnamomi	Messmate	Eucalyptus obliqua	1	Mt Lofty Ranges, SA	a fungal disease attacked the original and epicormic leaves of [drought] weakened trees	drought stress
326a	Fungal pathogens	Kingdom Fungi	Swamp banksia	Banksia robur	1	Cooloola Cove, Wide Bay-Burnett area, QLD	Banksia robur subject to increased fungal pathogens, resulting in B. robur decline, in turn contributing to disappearance of small possums and birds	Long heatwaves/droughts followed by heavy storms putting the Wallum heath under undue stress
	Invertebrate pests
266c	Buffalo fly	Haematobia exigua	Cattle	Bos spp.	1	Caparra, North Coast NSW	more buffalo fly and other cattle itching ailments	warmer conditions
296c	Paralysis tick	Ixodes holocyclus	Not indicated		1	Mongarlowe, Southern Tablelands, NSW	warmer and overall more humid conditions seem to encourage pests and diseases	warmer, more humid conditions
087b	Paralysis tick	Ixodes holocyclus	European fox	Vulpes vulpes		Logan, SE QLD	lengthened season leading to fox decline	warmer weather
296c	Mange	Sarcoptes scabiei	Common wombat	Vombatus ursinus	2	Mongarlowe, Southern Tablelands, NSW	most wombats I see now have mange	warmer, more humid conditions
296a	Green aphids	Superfamily Aphidoidea	Not indicated		1	Mongarlowe, Southern Tablelands, NSW	overwintering in adult forms	warmer, more humid conditions
296a	Grey aphids	Superfamily Aphidoidea	Not indicated		1	Mongarlowe, Southern Tablelands, NSW	overwintering in adult forms	warmer, more humid conditions
296a	Scale	Superfamily Coccoidea	Not indicated		1	Mongarlowe, Southern Tablelands, NSW	overwintering in adult forms	warmer, more humid conditions, increase in large aggressive birds decreasing smaller (predatory) birds
005c	Weevils	Superfamily Curculionoidea	Blakely's red gum	Eucalyptus blakelyi	1	Bullen Range Nature Reserve, ACT	more prolonged attack (all year round)	warmer, drier conditions
119a	Borers	Class Insecta	Forest red gum, Tindale's stringybark	Eucalyptus tereticornis, E. tindaliae, Corymbia intermedia	1	Tamborine Mountain, SE QLD	pest insects such as psyllids and borers are more common on climate-stressed trees	hot west/north-west winds in spring, lack of storms (rain) making it to the coast
151f	Termites	Infraorder Isoptera	White mahogany, Tallowwood	Eucalyptus acmenoides, E. microcorys	1	Gunderlong, Clear Mountain, SE QLD	number of nests in trees has increased over the years	more drought and heat stress on the eucalypt trees
187a	Psyllids (lerps)	Family Psyllidae	Red gums	Eucalyptus camaldulensis	2	Hamilton, SW VIC	intense infestation resulting in trees dying	prolonged dry and heat waves
300b	Psyllids	Family Psyllidae	Eucalypts	Eucalyptus spp.	1	Bulga, Hunter Valley area, NSW	outbreaks causing eucalypt die back	lantana spread then bell miner establishment associated with decrease in frosts
296a	Psyllids	Family Psyllidae	Not indicated		1	Mongarlowe, Southern Tablelands, NSW	overwintering in adult forms	warmer, more humid conditions, increase in large aggressive birds decreasing smaller (predatory) birds
119a	Psyllids	Family Psyllidae	Forest red gum, Tindale's stringybark	Eucalyptus tereticornis, E. tindaliae	1	Tamborine Mountain, SE QLD	pest insects such as psyllids and borers are more common on climate-stressed trees	hot west/north-west winds in spring, lack of storms (rain) making it to the coast
	Other diseases
192a	Bladder tumour		Koala	Phascolarctos cinereus	2	Oakey, Darling Downs/SW QLD	higher prevalance of disease	nutritional stress (due to prolonged droughts and heat waves
158a	Disease		Koala	Phascolarctos cinereus	1	Cashmere, SE QLD	massive increase in the number of diseased Koalas in the area	unprecedented climate change (drought causing moisture limitation in leaves)	destruction of the environment
097a	Stress dermatitis	Staphylococcus spp. potentially involved	Northern Brushtail possum	Trichosurus arnhemensis	1	Darwin, NT	possums dying from stress derm at an unprecedented rate	warmer conditions

## Sheet: D. Plant phenology
Table D, S1 Table. Organisms: phenology. Animal activity observed to be earlier or later
Ref	Scientific name or higher classification	Common name	Climate change attribution	Origin	Location	Nature of peceived change	Perceived climate drivers	Perceived non-climate drivers
	Aberrant flowering times
170d	Acacia spp.	Wattles	2	native	Eppalock, North Central VIC	flowering time easily confused	climate change
135b	Baccharis halimifolia	Groundsel bush	1	exotic	Bald Hills, SE QLD	seems to flower unpredictably but also for a longer period of time with plants coming into flower independently	climate change
319c	Corymbia calophylla	Marri	1	native	Bakers Hill to Wheatbelt WA	Marri trees flowering in autumn/winter	cooler wetter summers
047c	Eucalyptus spp.	Eucalypts	1	native	Naracoorte Caves NP, SE SA	flowering at odd times of year	warmer wet periods
307b	Jacaranda mimosifolia	Jacaranda	2	planted	Fig Tree Pocket, Brisbane, QLD	keeping flowers on much longer than usual, right up to Christmas	climate change
131a	Pyrostegia venusta	Orange trumpetvine	1	planted	Gillen, Alice Springs, NT	flowering up to 3 months later	perhaps needs cooler temperature due to warmer summer
170d	Family Fabaceae	Native peas	2	native	Eppalock, North Central VIC	flowering time easily confused	climate change
	Earlier flowering times
007d	Acacia genistifolia	Spreading wattle	1	native	Bungendore, SE NSW	could be relied on to flower in July, it now flowers earlier and this year flowered in May.	duration of warm and cold periods has changed
292a	Acacia spp.	Wattles	1	native	Mt Lofty Ranges, SA	flowering regularly earlier, Wattle Day on September 1 is almost too late this year as most wattles are well into flower now	shorter winters with spring coming earlier and often associated with heat waves
095b	Acacia spp.	Wattles	1	native	Tamborine Mountain, SE QLD	flowering earlier than before	warmer winters
206c	Acacia spp.	Wattles	1	native	Kangiara, SE NSW	flowering early	climate change
246a	Banksia menziesii	Firewood banksia	1	native	Neerabup, Perth area, WA	started flowering earlier in recent years by 2-4 weeks	climate change
053a	Eucalyptus microcarpa	Grey box	1	native	Cumberland Plain, Sydney Basin NSW	flowering a few weeks earlier each year	more and hotter heatwaves e.g. up to 50˚C
206c	Eucalyptus polyanthemos	Red box	1	native	Kangiara, SE NSW	flowering early	climate change
157f	Narcissus sp.	Daffodil	1	planted	Westmere, SW VIC	earlier flowering	earlier warm spells and warmer temperatures overall
047c	Prunus dulcis	Almond	1	planted	Naracoorte Caves NP, SE SA	flowering earlier in the growing season	warmer wet periods
155b	Prunus sp.	Stone fruit	1	planted	Amamoor, Wide Bay-Burnett area, QLD	starting 'spring' flowering in July	warmer winters
296c	Pyrus sp.	Pear	1	planted	Mongarlowe, Southern Tablelands, NSW	flowering in autumn for the past several years	less clear triggers for stratification - unpredictable frosts, and earlier warming
316b	Stenocarpus sinuatus	Queensland firewheel tree	1	native	Mullumbimby, North Coast NSW	flower earlier than usual	shorter winters
047c	Vitis vinifera	Grape	1	planted	Naracoorte Caves NP, SE SA	flowering earlier in the growing season	warmer wet periods
279a	Family Orchidaceae	Terrestrial orchids	1	native	Rocky Cape NP, Rocky Cape, NW TAS	flowering earlier	climate change
	Aberrant fruiting times
316b	Archontophoenix cunninghamiana	Bangalow palm	1	native	Mullumbimby, North Coast NSW	unseasonal fruiting	shorter winters
153a	Ligustrum sinense	Small-leaved privet	1	exotic	Upper Coopers Creek, North Coast, NSW	producing viable seed up to 3 months earlier than 12 years ago	warming climate
192c	Family Poaceae	Grasses	1		Oakey, Darling Downs/SW QLD	seeding later	lack of spring rains
	Other anomalous flowering
053a	Eucalyptus moluccana	Grey box	1	native	Cumberland Plain, Sydney Basin NSW	flowering not as strong	more and hotter heatwaves e.g. up to 50˚C
113d	Eucalyptus spp.	Eucalypts	1	native	Ewlyamartup, Great Southern WA	have flowered twice	large summer rain events and warmer temperatures into dry winter
188c	Eucalyptus spp.	Eucalypts	1	native	Bendigo, North Central VIC	unreliable flowering	change in rain pattern
119b	Eucalyptus tereticornis	Forest red gum	1	native	Tamborine Mountain, SE QLD	don't even flower every year anymore, buds develop, but no flowers	above average rainfall in winter in the last 3-4 years followed by drought
119b	Eucalyptus tindaliae	Tindale's stringybark	1	native	Tamborine Mountain, SE QLD	don't even flower every year anymore, buds develop, but no flowers	above average rainfall in winter in the last 3-4 years followed by drought
113d	Prunus sp.	Plum	1	planted	Ewlyamartup, Great Southern WA	have flowered twice	large summer rain events and warmer temperatures into dry winter
161c	Subclass Magnoliidae	Native plants	1		Lake Burrendong area, Central W, NSW	less native plant flowering	obviously elevated late Winter/Spring temperatures
	Shorter or longer growing seasons
032a	Caladenia amoena	Charming Spider-orchid	1	native	Plenty Gorge Park, Bundoora, Melbourne, VIC	re-emerging later in the year, on average by two weeks, and the length of time above ground has reduced with the season also finishing between two to four weeks early consistently	shortening of the seasons
303a	Pennisetum clandestinum	Kikuyu	1	exotic	Kangaroo Valley, South Coast NSW	Kikuyu now grows all year and throughout the winter	we have not had a bad frost for years
313c	Subclass Magnoliidae	Annual plants	1		Stratton, Perth area, WA	annuals die before they set seed	lack of rain
119b	Subclass Magnoliidae	Herbs	1	native	Tamborine Mountain, SE QLD	good flowering in early spring, but the following drought then often does not allow for fruiting	spring drought
049a	Family Orchidaceae	Orchids	1	native	Harcourt, Central Highlands VIC	many plants are flowering earlier and often dying off earlier	lack of rain
119b	Family Cyperaceae	Sedges	1	native	Tamborine Mountain, SE QLD	good flowering in early spring, but the following drought then often does not allow for fruiting	spring drought
240a		General			Gardners Bay, South TAS	greater productivity	longer growing seasons
	Other seasonal growth anomalies
131a	Bougainvilleasp.	Bougainvillea	1	planted	Gillen, Alice Springs, NT	less frost damage	warm winters
131a	Combretum indicum	Rangoon creeper	1	planted	Gillen, Alice Springs, NT	less frost damage	warm winters
155b	Pisum sativum	Peas	1	planted	Amamoor, Wide Bay-Burnett area, QLD	winter too warm for peas	warmer winters
155b	Zea mays	Sweet corn	1	planted	Amamoor, Wide Bay-Burnett area, QLD	able to grow 'summer' crops in winter, e.g. harvesting marketable sweet corn in July	warmer winters
319c	Subclass Magnoliidae	Deciduous trees	1	planted	Bakers Hill, Wheatbelt WA	deciduous trees retain their leaves right into winter	cooler wetter summers
161c	Family Poaceae	Grass	1		Lake Burrendong area, Central W, NSW	less grass growth	obviously elevated late Winter/Spring temperatures
288a	Kingdom Plantae	Native plants	2	native	Hunter Valley/Lower North Coast, NSW	early flush of growth died off during a cold snap	warm conditions in early spring followed by cold snap

## Sheet: E. Animal phenology
Table E, S1 Table. Organisms: phenology. Animal activity observed to be earlier or later
Ref	Scientific name or higher classification	Common name	Climate change attribution	Origin	Location	Nature of peceived change	Perceived climate drivers	Perceived non-climate drivers
	Animals arriving earlier or later
004b	Chrysococcyx basalis	Horsefield's bronze-cuckoo	2	native	Campbell Park Woodland, ACT	arriving in Campbell Park later each year	implied climate change
155a	Dicrurus bracteatus	Spangled drongo	1	native	Amamoor, Wide Bay-Burnett area, QLD	arriving earlier, staying later (round longer)	warmer winters
095a	Eopsaltria australis	Eastern [yellow] robin	2	native	Tamborine Mountain, SE QLD	coming into water sources earlier in winter	implied climate change
155a	Eudynamys orientalis	Eastern koel	1	native	Amamoor, Wide Bay-Burnett area, QLD	arriving earlier, staying later (round longer)	warmer winters
155a	Sphecotheres vieilloti	Figbird	1	native	Amamoor, Wide Bay-Burnett area, QLD	arriving earlier, staying later (round longer)	warmer winters
248a	Class Aves	Sea birds	1	native	Lord Howe Island area, NSW	arriving earlier	less food, warmer waters
155a	Family Cuculidae	Cuckoos	1	native	Amamoor, Wide Bay-Burnett area, QLD	arriving earlier, staying later (round longer)	warmer winters
240b	Class Insecta	Pollinators and other insects	1		Gardners Bay, South TAS	"earlier arrival" [possibly refers to emergence]	earlier flowering of plants, due to winters shortening by 2-3 weeks a year
	Longer or shorter seasons of presence
087b	Ixodes holocyclus	Paralysis tick	1	native	Logan, SE QLD	lengthened season	warmer weather
300c	Danaus plexippus	Monarch butterfly	1	exotic	Bulga, Hunter Valley area, NSW	more through winter (previously not active)	frosts decreasing from 10-15 per year to <10 in the past decade
075a	Acanthagenys rufogularis	Spiny cheeked honeyeater	1	native	Lake George, Beachport, SE SA	longer feeding season hence overwintering	warming conditions
265a	Strepera graculina	Pied currawong	1	native	Berremangra, Riverina, NSW	normal winter arrival of Currawongs is becoming rare	less severe winters
316b	Strepera graculina	Pied currawong	1	native	Mullumbimby, North Coast NSW	staying in the area instead of migrating as they did ten years ago	unusual and unseasonal fruiting of Bangalow Palms
316d	Scythrops novaehollandiae	Channel-billed Cuckoos	2	native	Mullumbimby, North Coast NSW	now winter here	warmer winters?
021a	Licmetis sp.	Corellas	2	native	Cootamundra, Riverina, NSW	remaining in the area much longer	feed availability
296a	Superfamily Aphidoidea	Green and grey aphids	1		Mongarlowe, Southern Tablelands, NSW	now overwintering in adult phase	warming
164d	Class Aves	Altitudinal migrant birds	1	native	Stoney Creek Nature Conservation Reserve/Kara Kara NP, Redbank, SW VIC	failing to appear at the usual time and some years not appearing at all	may be they do not like the heat or food supply is affected by the heat
021a	Family Cacatuidae	Cockatoos	2	native	Cootamundra, Riverina, NSW	remaining in the area much longer	feed availability
239g	Family Psyllidae	Lerps	1		Tharwa, ACT	early and sustained lerp attack on Eucalyptus blakelyi and Eucalyptus melliodora
239f	Family Pteropodidae	Flying foxes	2	native	Tharwa, ACT	overwintering in Canberra	warming?	food availability in Canberra
	Altered animal breeding, hatching or activity
157e	Apis mellifera	European honey bee	1	exotic	Westmere, SW VIC	swarming earlier	earlier warm spells and warmer temperatures overall
240c	Gallus gallus	Domestic chicken	1	domestic	Gardners Bay, South TAS	earlier and later breeding in birds, including chickens, sometimes leading to 2 broods in one season
107c	Heteronympha merope	Common brown butterfly	1	native	Strathbogie Ranges/Merton, Central VIC	appearing [presumably emerging] much earlier in spring or late winter	warmer winters
316b	Petaurus breviceps	Sugar glider	1	native	Mullumbimby, North Coast NSW	breeding earlier	trees flowering earlier
114c	Class Aves	Birds	1		Upper Flagstone, SE QLD	nesting earlier and more frequently	warmer climate	offset by clearing and diminishing hollows
097b	Class Aves	Birds	1		Darwin, NT	plants flower early and birds nest early but these plants do not produce fruit and bird babies die	warmer weather at the end of the dry season
161d	Class Aves	Birds	1		Lake Burrendong area, Central W, NSW	local birds nesting much sooner than expected	obviously elevated late Winter / Spring temperatures
192b	Class Aves	Birds	1		Oakey, Darling Downs/SW QLD	nesting earlier	very mild winters
292b	Class Aves	Birds	1		Mt Lofty Ranges, SA	earlier breeding behaviour	shorter winters with spring coming earlier and often associated with heat waves
151c	Family Culicidae	Mosquitoes	1		Gunderlong, Clear Mountain, SE QLD	breeding longer in winter	warm and wetter winters
151c	Order Insecta	Midges	1		Gunderlong, Clear Mountain, SE QLD	breeding longer in winter	warm and wetter winters
300a	Order Lepidoptera	Moths	1		Bulga, Hunter Valley area, NSW	significant early emergence	unseasonally hot days which have occurred in winter in recent years
152c	Class Reptilia	Reptiles	1		Curramore, SE QLD	hatchings coming sooner than expected before food sources are available.	longer summers and shorter, warmer winters

## Sheet: F. Plants increase_decrease
Table F, S1 Table. Populations: abundance. Plant species, genera or groups observed to be establishing more or less than expected or changing in abundance. (Also see 'species appearing' and 'species disappearing'.)
Ref	Scientific name or higher classification	Common name	Climate change attribution	Origin	Location	Nature of peceived change	Perceived climate drivers	Perceived non-climate drivers
	Enhanced native plant establishment/abundance/invasion
132c	Acacia fimbriata	Brisbane wattle	1	non-local native	Boondall Wetlands Conservation Reserve, Boondall, SE QLD	a number of drier land species have germinated and are thriving	occurring after Casuarina mortality due to increased lack of moisture in the soil (reduced summer rains)
073a	Acacia longifolia	Sallow wattle	2	non-local native	Wimmera Region, SW VIC	Sallow wattle (which is not native to our area) has overtaken many areas that have been burnt	run (20 years) of extremes, dryer than normal conditions, drought, very, very hot fires
013a	Acacia sp.	Wattle	1	native	Augathella, SW QLD	thickening of native acacias on largely open Mitchell Grass Downs country	reduced fire due to climate change	possibly also less sheep grazing
315a	Eucalyptus gomphocephala	Tuart	2	native	Karnup, Perth area, WA	increase in Eucalyptus gomphocephala which appears to be replacing the Melaleuca on the wetland boundaries	significant reduction in rainfall and drying out of the wetland
132c	Jagera pseudorhus	Foam bark	1	non-local native	Boondall Wetlands Conservation Reserve, Boondall, SE QLD	a number of drier land species have germinated and are thriving	occurring after Casuarina mortality due to increased lack of moisture in the soil (reduced summer rains)
239i	Kunzea ericoides	Burgan	2	native	Tharwa, ACT	has become a dominant smothering monoculture on some hillslopes	2003 firestorm	removal of disturbance (lack of control burning)
198a	Melaleuca leucadendra	Broad-leaved paperbark	1	native	Sandfly Beach, Kakadu NP, NT	new generation of paperbarks growing between 20-30 metres behind the old. These were little saplings 35 years ago and are now about 10-20cm in diameter	sea-level rise
044a	Pteridium esculentum	Bracken	1	native	Bunya Mountains NP, Wide Bay Burnett area, QLD	establishing bracken replacing rainforest understorey species	drying out of the landscape
077c	Pycnosorus globosus	Drumsticks	2	native	Echuca, North Central VIC	far greater numbers	unprecedented wet conditions
075b	Rhagodia candolleana	Red seaberry	1	non-local native	Lake George, Beachport, SE SA	invaded our regenerating bushland at a remarkable rate in the last 20 years	as conditions become hotter and drier	increasing density of the vegetation
198b	Rhizophora stylosa	Red mangrove	1	native	Sandfly Beach, Kakadu NP, NT	huge density of young established Rhizophora mangroves in area that was once sandy	sea-level rise
132c	Sterculia quadrifida	Peanut tree	1	non-local native	Boondall Wetlands Conservation Reserve, Boondall, SE QLD	a number of drier land species have germinated and are thriving	occurring after Casuarina mortality due to increased lack of moisture in the soil (reduced summer rains)
025a	Triodia sp.	Spinifex	1	native	FN QLD	expansion of Triodia into more marginal habitats	unusually wet years due to change in N monsoon, higher CO2 and temperature
027b	Subclass Magnoliidae	Mangrove species	1	native	Princess Charlotte Bay, FN QLD	miscellaneous species of mangrove have been observed invading the lower parts of the landscape and progressing further up slope over time	sea level rise and salt pan encroachment
077a	Family Poaceae	Native grasses	2	native	Echuca, North Central VIC	emerged where they had not been for many years resulting in the reestablishment of a seasonal herbaceous wetland	unprecedented wet conditions
027b	Family Poaceae	Salt grasses	1	native	Princess Charlotte Bay, FN QLD	salt pans and associated salt grasses expanding inland into healthy woodlands	sea level rise and salt pan encroachment
	Enhanced exotic plant establishment/abundance/invasion
170a	Briza spp.	Shivery grass	1	exotic	Eppalock, North Central VIC	increasing invasion	warming and drying
090a	Cenchrus ciliaris	Buffel grass	1	exotic	Simpsons Gap NP, Alice Springs, NT	spread away from creeklines to quartzite ranges (replacing spinifex) and flat country (replacing native perennials)	more large rainfall events triggering grass-fire cycle
025a	Cenchrus pennisetiformis	Cloncurry Buffel grass	1	exotic	FN QLD	expansion into more marginal habitats	unusually wet years due to change in N monsoon, higher CO2 and temperature
207a	Echium plantagineum	Paterson's curse	2	exotic	Callum Brae Nature Reserve, Symonston, ACT	major increase	drought and exit from it
252a	Gladiolus caryophyllaceus	Wild gladiolis	1	exotic	Balmoral, SW VIC	increased invasion of heathland, woodland and roadsides by African bulbous weeds	drier and warmer climate	proliferation of tracks, off-road vehicle activities
207a	Hypericum perforatum	St John's wort	2	exotic	Callum Brae Nature Reserve, Symonston, ACT	major increase	drought and exit from it
252a	Moraea sp.	Cape tulip	1	exotic	Balmoral, SW VIC	increased invasion of heathland, woodland and roadsides by African bulbous weeds	drier and warmer climate	proliferation of tracks, off-road vehicle activities
223b	Rubus fruticosus	Blackberry	1	exotic	Alpine NP, Central Highlands/Alpine areas, VIC	rampant invasion	warmer, drier weather	forest logging
252a	Sparaxis bulbifera	Harlequin flower	1	exotic	Balmoral, SW VIC	increased invasion of heathland, woodland and roadsides by African bulbous weeds	drier and warmer climate	proliferation of tracks, off-road vehicle activities
170a	Stellaria media	Chickweed	1	exotic	Eppalock, North Central VIC	increasing invasion	warming and drying
086b	Family Arecaceae	Subtropical fan palms	1	exotic	Swan Coastal Plain, WA	germinating in and invading wetlands	warmer conditions	sources in gardens
207a	Family Asteraceae	Thistles	2	exotic	Callum Brae Nature Reserve, Symonston, ACT	major increase	drought and exit from it
014c	Family Asteraceae	Thistles	1	exotic	TAS	invasion	unprecedented floods following unprecedented fire, resulting in siltation of banks
	Reduced (native) plant regeneration/abundnce
124a	Acacia carneorum	Purple-wood wattle	1	native	Kinchega NP, Far West NSW	minimal regeneration	climate more extreme, with fewer rainfall events and less predictability	feral herbivores
186d	Allocasuarina luehmannii	Buloke	1	native	NE Catchment Management Region, NE VIC	difficulty in regeneration	climate change
012a	Banksia marginata	Silver banksia	1	native	Cromer Conservation Park, Mt Lofty Ranges, SA	reduced fruiting and seedling survivorship	prolonged drought, extreme heat	kangaroo overabundance
140a	Bossiaea eriocarpa	Common brown pea	1	native	Lake Clifton, Peel area, WA	even other flowering plants have diminished over the years	warmer, drier conditions in recent years	may be water flow issues due to large active sand quarry to the east
186d	Callitris columellaris	Murray pine	1	native	NE Catchment Management Region, NE VIC	difficulty in regeneration	climate change
140a	Conostephium pendulum	Pearl flower	1	native	Lake Clifton, Peel area, WA	even other flowering plants have diminished over the years	warmer, drier conditions in recent years	may be water flow issues due to large active sand quarry to the east
157d	Eucalyptus camaldulensis	River red gum	1	native	Westmere, SW VIC	long term failure of establishment in most years except the 2010-11 floods	climate change in the last 20-30 years	intensification of agriculture in the last 15 years
186d	Eucalyptus delegatensis	Alpine ash	1	native	NE Catchment Management Region, NE VIC	difficulty in regeneration	climate change
192a	Eucalyptus populnea	Poplar box	2	native	Oakey, Darling Downs/SW QLD	limited regeneration	prolonged droughts and heatwaves impacting seed germination and survival
140a	Hibbertia hypericoides	Yellow buttercups	1	native	Lake Clifton, Peel area, WA	even other flowering plants have diminished over the years	warmer, drier conditions in recent years	may be water flow issues due to large active sand quarry to the east
151e	Imperata cylindrica	Blady grass	1	native	Gunderlong, Clear Mountain, SE QLD	poor growth and poor reproduction of understorey species	more droughts and hotter drier conditions
315a	Melaleuca rhaphiophylla	Swamp paperbark	2	native	Karnup, Perth area, WA	reduction in Melaleuca rhaphiophylla seedlings	significant reduction in rainfall and drying out of the wetland
140a	Pterostylis sp.	Greenhood orchid	1	native	Lake Clifton, Peel area, WA	it has been about 5 years since there have been large numbers of orchids in the selected area	the summers have been longer and the autumn rains later which seem to have affected the ability of orchids the thrive	may be water flow issues due to large active sand quarry to the east
140a	Thelymitra sp.	Sun orchid	1	native	Lake Clifton, Peel area, WA	it has been about 5 years since there have been large numbers of orchids in the selected area	the summers have been longer and the autumn rains later which seem to have affected the ability of orchids the thrive	may be water flow issues due to large active sand quarry to the east
147a	Triodia sp.	Spinifex	2	native	Gluepot Reserve, Riverland, SA	poor regeneration of Triodia after drought and wildfire	lack of water after fire
117a	Subclass Magnoliidae	Mangroves	2	native	Brisbane River Catchment, SE QLD	die-off of mangroves followed by limited recolonization	2011 fresh water influx due to floods (as expected to increase under climate change)
188d	Subclass Magnoliidae	Mistletoe	2	native	Bendigo, North Central VIC	marked decrease	the 10 year drought
116b	Subclass Magnoliidae	Shrubs	2	native	Wandoo NP, WA	reduced shrub regeneration	Lower rainfall, reduced soil moisture, reduced access to groundwater
129b	Subclass Magnoliidae	Trees	1	native	Goegorup Lake, Barragup, Peel area, WA	trees dying and not re-establishing at the same rate	drying climate	urbanization, weed invasion

## Sheet: G. Animals decrease_increase
Table G, S1 Table. Populations: abundance. Animal species, genera or groups observed to be increasing or decreasing in abundance.
Ref	Scientific name or higher classification	Common name	Climate change attribution	Origin	Location	Nature of peceived change	Perceived climate drivers	Perceived non-climate drivers
	Invertebrates: decreasing
086a	Phylum Mollusca	Molluscs	1		Swan Coastal Plain, WA	death and decline of many species	drying out of wetlands
113a	Family Culicidae	Mosquitoes	1		Ewlyamartup, Great Southern WA	decline implied	normal June July rainfall about 80 mL/month now, about 30mL not enough rainfall for mosquitos and other bugs
086a	Subphylum Crustacea	Crustaceans	1		Swan Coastal Plain, WA	death and decline of many species	drying out of wetlands
266a	Subclass Hirudinea	Leeches	1	native	Caparra, North Coast NSW	very noticeable decrease over the last 25 years	general warming and longer dry periods
086a	Class Insecta	Insects	1		Swan Coastal Plain, WA	death and decline of many species	drying out of wetlands
316a	Class Insecta	Insects attending saprophytic fungi	1	native	Mullumbimby, North Coast NSW	decline	repeated flooding
316b	Order Lepidoptera	Butterflies	1	native	Mullumbimby, North Coast NSW	fewer	there a disconnect between trees flowering and butterflies hatching
300a	Order Lepidoptera	Moths	1		Bulga, Hunter Valley area, NSW	decline in abundance	breeding failure due to early emergence on hot July/August days, then return of cool weather
032b	Family Thynnidae	Thynine wasp	1	native	Plenty Gorge Park, Bundoora, Melbourne, VIC	decline	local Hakea and the grassy field layer required for the thynine wasp are being impacted upon through the drier conditions
	Invertebrates: increasing
008a	Family Acrididae	Locusts	1		Yarram, Gippsland area, VIC	increase in locusts and other invertebrates	drier conditions
005a	Order Coleoptera	Beetles	1		Bullen Range Nature Reserve, ACT	increased abundance at the start of spring	general warming
047a	Class Insecta	Insects	1		Naracoorte Caves NP, SE SA	greater or swarming populations	larger rainfall events causing localized flooding
151f (see also 'pests and diseases')	Infraorder Isoptera	Termites	1		Gunderlong, Clear Mountain, SE QLD	number of nests in trees has increased over the years	more drought and heat stress on the eucalypt trees, especially stringybarks such as E. acmenoides and E. microcorys
296a (see also 'pests and diseases')	Family Psyllidae	Psyllids	1		Mongarlowe, Southern Tablelands, NSW	massive increases in numbers	warming	replacement of small insectivorous birds by larger aggressive birds (driver not stated)
296a (see also 'pests and diseases')	Superfamily Coccoidea	Scale	1		Mongarlowe, Southern Tablelands, NSW	massive increases in numbers	warming	replacement of small insectivorous birds by larger aggressive birds (driver not stated)
	Fish: decreasing
086a	Superclass Osteichthyes	Fish			Swan Coastal Plain, WA	death and decline of many species	drying out of wetlands
186a	Family Salmonidae	Trout	1	native	NE Catchment Management Region, NE VIC	loss of trout in the river (two creeks had none at all)	altered hydrology and warmer waters associated with extreme drought and fire-driven loss of Alpine Ash forest
	Amphibians: decreasing
151a	Litoria fallax	Eastern dwarf tree frog	1	native	Gunderlong, Clear Mountain, SE QLD	still around and calling in summer but in fewer numbers	increased drought, drying out of dams
151a	Litoria dentata	Bleating tree frog	1	native	Gunderlong, Clear Mountain, SE QLD	still around and calling in summer but in fewer numbers	increased drought, drying out of dams
151a	Litoria caerulea	Australian green tree frog	1	native	Gunderlong, Clear Mountain, SE QLD	still around and calling in summer but in fewer numbers	increased drought, drying out of dams
151a	Limnodynastes terraereginae	Northern banjo frog	1	native	Gunderlong, Clear Mountain, SE QLD	still around and calling in summer but in fewer numbers	increased drought, drying out of dams
178a	Order Anura	Frogs	1	native	Flagstaff Memorial Nature Reserve, Cootamundra, Riverina, NSW	less frogs	lack of water flows caused by drought, more summer rainfall less winter rainfall/
	Reptiles: decreasing
313a	Pogona minor	Western bearded dragon	1	native	Stratton, Perth area, WA	dramatic drop in reptiles, without recovery	drying and warming (dramatic drop after severe summer without rain)	possibly exacerbated by reptile poachers
313a	Tiliqua rugosa	Bobtail	1	native	Stratton, Perth area, WA	dramatic drop in reptiles, without recovery	drying and warming (dramatic drop after severe summer without rain)	possibly exacerbated by reptile poachers
243c	Tiliqua rugosa asper	Shingleback	1	native	Junortoun, Central VIC	there are fewer lizards, even stumpy tail numbers have gone down	warming
129a	Class Reptilia	Lizards			Goegorup Lake, Barragup, Peel area, WA	fewer	lake drying
313a	Suborder Serpentes	Snakes	1	native	Stratton, Perth area, WA	dramatic drop in reptiles, without recovery	drying and warming (dramatic drop after severe summer without rain)	possibly exacerbated by reptile poachers
	Reptiles: increasing
240a	Class Reptilia	Reptiles			Gardners Bay, South TAS	more reptiles	shorter winters leading to longer plant growing season (greater productivity)
	Birds: decreasing
151h	Alectura lathami	Brush turkey	2	native	Gunderlong, Clear Mountain, SE QLD	less abundant now	drier conditions
161e	Artamus cyanopterus	Dusky woodswallow	1	native	Lake Burrendong area, Central W, NSW	decline	competition from other birds seeking refuge from persistent warming
151h	Colluricincla harmonica	Grey shrikethrush	2	native	Gunderlong, Clear Mountain, SE QLD	less abundant now	drier conditions
188d (see also 151g disappearing)	Dicaeum hirundinaceum	Mistletoebird	2	native	Bendigo, North Central VIC	marked decrease	marked decrease in mistletoes due to millenium drought
151h	Dicrurus bracteatus	Spangled drongo	2	native	Gunderlong, Clear Mountain, SE QLD	less abundant now	drier conditions
178a	Dromaius novaehollandiae	Emu	1	native	Flagstaff Memorial Nature Reserve, Cootamundra, Riverina, NSW	less emus	lack of water flows caused by drought, more summer rainfall less winter rainfall
151h	Eurystomus orientalis	Dollar bird	2	native	Gunderlong, Clear Mountain, SE QLD	less abundant now	drier conditions
151h	Melithreptus albogularis	White-throated honeyeater	2	native	Gunderlong, Clear Mountain, SE QLD	less abundant now	drier conditions
151h	Melithreptus lunatus	White-naped honeyeater	2	native	Gunderlong, Clear Mountain, SE QLD	less abundant now	drier conditions
036c	Myiagra inquieta	Restless flycatcher	1	native	Murrurundi, Upper Hunter Valley area, NSW	we are seeing these less	more severe droughts and increase in temperatures
201b	Pachycephala rufogularis	Red-lored Whistler	1	native	Riverland Biosphere Reserve, South Australian Murray-Darling Basin area, SA	much reduced	increased dramatic weather events, especially at unusual times of the year causing failure of breeding	in interaction with cat predation and large hot fires resulting from prior fire suppression in spinifex
036c	Platycercus elegans	Crimson rosella	1	native	Murrurundi, Upper Hunter Valley area, NSW	we are seeing these less	more severe droughts and increase in temperatures
151h	Psophodes olivaceus	Eastern whip bird	2	native	Gunderlong, Clear Mountain, SE QLD	less abundant now	drier conditions
151h	Rhipidura albiscapa	Grey fantail	2	native	Gunderlong, Clear Mountain, SE QLD	less abundant now	drier conditions
161f	Stagonopleura guttata	Diamond firetail	1	native	Lake Burrendong area, Central W, NSW	diminished numbers (and fledgelings dead)	persistent warming
265a	Strepera sp.	Currawong	1	native	Berremangra, Riverina, NSW	normal winter arrival becoming rare	less severe winters (elsewhere)
028b	Sturnus vulgaris	Starling	1	exotic	Cape Paterson, Gippsland, VIC	population has shrunk	climate change
075c	Class Aves	Migratory wading birds	1	native	Lake George, Beachport, SE SA	steady decline in migratory wading birds	reduced supply of fish due to warming and drying of Lake George, SA
	Birds: increasing
240a	Accipiter fasciatus	Brown goshawk	1	native	Gardners Bay, South TAS	more raptors	more prey associated with increase in reptiles and small birds due to longer plant growing seasons
240a	Accipiter novaehollandiae	Grey goshawk	1	native	Gardners Bay, South TAS	more raptors	more prey associated with increase in reptiles and small birds due to longer plant growing seasons
240a	Aquila audax	Wedge tailed eagle	1	native	Gardners Bay, South TAS	more raptors	more prey associated with increase in reptiles and small birds due to longer plant growing seasons
007c	Cacatua galerita	Sulphur-crested cockatoo	1	native	Bungendore, SE NSW	increases	drying and warming	spillage of grain
233a	Eolophus roseicapilla	Galah	2	native	Southern Highlands, NSW	increases	long droughts in the west	spillage of grain/-
007c	Eolophus roseicapilla	Galah	2	native	Bungendore, SE NSW/Southern Highlands, NSW	increases	drying and warming	spillage of grain/-
240a	Falco peregrinus	Peregrine falcon	1	native	Gardners Bay, South TAS	more raptors	more prey associated with increase in reptiles and small birds due to longer plant growing seasons
240a	Haliaeetus leucogaster	White-bellied sea eagle	1	native	Gardners Bay, South TAS	more raptors	more prey associated with increase in reptiles and small birds due to longer plant growing seasons
233a	Licmetis sp.	Corellas	2	native	Southern Highlands, NSW	increases	long droughts in the west
076a	Nycticorax caledonicus	Nankeen night heron	1	native	Cygnet Wetlands, South TAS	Nankeen night heron liking warm and dry	drier, warmer conditions
007c	Ocyphaps lophotes	Crested pigeon	1	native	Bungendore, SE NSW	increases	drying and warming
240a	Class Aves	Small birds	1	native	Gardners Bay, South TAS	more small birds	shorter winters leading to longer plant growing season (greater productivity)
	Mammals: decreasing
178a	Antechinus sp.	Antechinus	1	native	Flagstaff Memorial Nature Reserve, Cootamundra, Riverina, NSW	less Antechinus	lack of water flows caused by drought, more summer rainfall less winter rainfall
151e	Macropus rufogriseus	Red-necked wallaby	1	native	Gunderlong, Clear Mountain, SE QLD	abundance has decreased	decline in understorey habitat due to hotter, drier conditions
107d	Phascolarctos cinereus	Koala	1	native	Strathbogie Ranges, Merton, Central VIC	decline and death of koalas	heat stress effects on moisture availability in eucalypts (food supply)/prolonged droughts and heatwaves, limiting poplar box health and recruitment, leading to nutritional stress and disease in koalas	land use/vehicle traffic
192a	Phascolarctos cinereus	Koala	2	native	Oakey, Darling Downs,SW QLD	80 years ago there were c. 20 koalas each trip along the Oakey-Cutella road (10 km), over the past 12 years only a dozen seen in total	prolonged droughts and heatwaves, limiting poplar box health and recruitment, leading to nutritional stress and disease in koalas	land use/vehicle traffic
178a	Tachyglossus aculeatus	Short-beaked echidna	1	native	Flagstaff Memorial Nature Reserve, Cootamundra, Riverina, NSW	less echidnas	lack of water flows caused by drought, more summer rainfall less winter rainfall
087b	Vulpes vulpes	European fox	1	exotic	Logan, SE QLD	fox decline	lengthened (warmer) season for paralysis ticks
151e	Wallabia bicolor	Swamp wallaby	1	native	Gunderlong, Clear Mountain, SE QLD	abundance has decreased	decline in understorey habitat due to hotter, drier conditions
178a	Family Phalangeridae	Possum	1	native	Flagstaff Memorial Nature Reserve, Cootamundra, Riverina, NSW	big decrease in the number of possums in the area	lack of water flows caused by drought, more summer rainfall less winter rainfall
	Mammals: increasing
220a	Macropus giganteus	Eastern Grey Kangaroo	1	native	Moruya, South coast NSW	increase (more animals moving to the coast due to changing habitat inland)	climate change	logging, clearing
082a	Rusa unicolor	Sambar deer	1	exotic	Bogong High Plains, Alpine NP, Central Highlands, VIC	increased activity in open treeless alpine vegetation	warming climate driving deer higher	potential interaction with cattle removal from high plains in 2005
014d	Sarcophilus harrisii	Tasmanian devil	2	native	TAS	return of Tasmanian Devils Sarcophilus harrisii after 7 year absence	aleration of habitat by excessive fire contributing to animal movement to unburnt area	probably the species is recovering from the facial tumor disease also
220a	Wallabia bicolor	Swamp wallaby	1	native	Moruya, South coast NSW	increase (more animals moving to the coast due to changing habitat inland)	climate change	logging, clearing
240a	Infraclass Marsupiala	small marsupials	1	native	Gardners Bay, South TAS	more small marsupials	shorter winters leading to longer plant growing season (greater productivity)

## Sheet: H. Species disappearing
Table H, S1 Table. Species: distributions. Plant and animal species, genera or groups observed to be disappearing from (parts of) the respondents' selected areas.
Ref	Scientific name or higher classification	Common name	Climate change attribution	Origin	Location	Nature of peceived shift	Perceived climate drivers	Perceived non-climate drivers
	Invertebrates
139c	Cherax quinquecarinatus	Gilgies	1	native	Jane Brook, Perth area, WA	completely disappeared from the creek	decreased rainfall causing creek to dry up for 5-6 rather than 0-2 months per year	possibly in interaction with increased damming upstream
259a	Heteronympha merope	Common brown butterfly	1	native	Boho South, North Central VIC	all but disappeared	prolonged drought and heatwave of 2009
086a	Westralunio carteri	Freshwater mussels	1	native	Swan Coastal Plain, WA	disappeared from many prior locations	direct drying of streams and lack of dispersal by fish on which it is dependent for dispersal and reproduction
139c	Westralunio carteri	Freshwater mussels	1	native	Jane Brook, Perth area, WA	completely disappeared from the creek	decreased rainfall causing creek to dry up for 5-6 rather than 0-2 months per year	possibly in interaction with increased damming upstream
086a	Subphylum Crustacea	Crustaceans	1		Swan Coastal Plain, WA	some species of crustaceans are absent from wetlands where they were formerly abundant	drying out of wetlands
086a	Class Insecta	Insects	1		Swan Coastal Plain, WA	some insect species formerly present in perennial streams are now absent from those same streams which are now also seasonal	likely caused by water regime change
	Amphibians
151a	Limnodynastes peronei	Striped marsh frog	1	native	Gunderlong, Clear Mountain, SE QLD	decrease and then disappearance of frogs (very common in the 1990s and early 2000s)	increased drought, drier conditions and unusual rainfall patterns (drier summers and wetter warmer winters)...leading to drying and wetting of dam
151a	Litoria latopalmata	Broad-palmed frog	1	native	Gunderlong, Clear Mountain, SE QLD	decrease and then disappearance of frogs (very common in the 1990s and early 2000s)	increased drought, drier conditions and unusual rainfall patterns (drier summers and wetter warmer winters)...leading to drying and wetting of dam
151a	Litoria rubella	Desert tree frog	1	native	Gunderlong, Clear Mountain, SE QLD	decrease and then disappearance of frogs (very common in the 1990s and early 2000s)	increased drought, drier conditions and unusual rainfall patterns (drier summers and wetter warmer winters)...leading to drying and wetting of dam
151a	Mixophyes fasciolatus	Great barred frog	1	native	Gunderlong, Clear Mountain, SE QLD	decrease and then disappearance of frogs (very common in the 1990s and early 2000s)	increased drought, drier conditions and unusual rainfall patterns (drier summers and wetter warmer winters)...leading to drying and wetting of dam
056a	Taudactylus diurnus	Day frog	1	native	Mt Glorious, SE QLD	became extinct in the 1980s	due to chytrid fungus presumably caused by climate change	possibly urban and agricultural pesticides
	Reptiles
243c	Pogona sp.	Bearded dragon	1	native	Junortoun, Central VIC	not appearing at all for a few years	warming
129a	Varanus sp.	Monitor	1	native	Goegorup Lake, Barragup, Peel area, WA	none seen for 6 years	algal blooms driven by warming and drying	algal blooms driven by nutrient enrichment
186a	Class Reptilia	Lizards	2	native	NE Catchment Management Region, NE VIC	disappearance	Alpine Ash forest, loss of litter due to intense fire ultimately due to extreme dry summers
129a	Order Testudines	Turtles	1	native	Goegorup Lake, Barragup, Peel area, WA	none seen for 6 years	algal blooms driven by warming and drying	algal blooms driven by nutrient enrichment
	Birds
151f	Acanthiza pusilla	Thornbill	1	native	Gunderlong, Clear Mountain, SE QLD	disappearance of small birds of open forest	thinning of canopy and bush related to more droughts or drier and hotter (heat waves).
201b	Amytornis striatus	Striated grasswren	1	native	Riverland Biosphere Reserve, South Australian Murray-Darling Basin area, SA	pretty much disappeared from vast areas of former (up to the mid-00's) habitat	increased dramatic weather events, especially at unusual times of the year causing failure of breeding	in interaction with cat predation and large hot fires resulting from prior fire suppression in spinifex
159a	Dasyornis broadbenti	Rufous bristlebird	2	native	Naringal East, SW VIC	local extinction due to loss of ground cover plants	the long millenial drought 1996-2010
151g (see also 188d decline in Mistletoebird)	Dicaeum hirundinaceum	Mistletoebird	2	native	Gunderlong, Clear Mountain, SE QLD	disappeared when the mistletoes disappeared	series of droughts
071a	Dromaius novaehollandiae	Emu	2	native	Coleamally, Riverina, NSW	contracted to moist locations then disappeared	increasing drought since the 1970s	clearing of grasslands, swamp box depressions and pine ( Callitris) forests
132a	Gallinula tenebrosa	Dusky Moorhen	1	native	Boondall Wetlands Conservation Reserve, Boondall, SE QLD	no longer seen - where previously they were very common and used the wetlands as a breeding area	much drier conditions over the past several years with normal wet season (summer) rains much less than normal
151f	Malurus lamberti	Variegated fairywren	1	native	Gunderlong, Clear Mountain, SE QLD	disappearance of small birds of open forest	thinning of canopy and bush related to more droughts or drier and hotter (heat waves).
151f	Malurus melanocephalus	Red-backed fairywren	1	native	Gunderlong, Clear Mountain, SE QLD	disappearance of small birds of open forest	thinning of canopy and bush related to more droughts or drier and hotter (heat waves).
151f	Sericornis sp.	Scrubwrens	1	native	Gunderlong, Clear Mountain, SE QLD	disappearance of small birds of open forest	thinning of canopy and bush related to more droughts or drier and hotter (heat waves).
076a	Class Aves	Smaller birds	1	native	Cygnet Wetlands, South TAS	virtually 100% reduction	warmer, drier climate causing increase in large aggressive birds (wattle birds, parrots, ravens, butcher birds, kookaburras)
071a	Order Galliformes	Quail	2	native	Coleambally, Riverina, NSW	disappeared	increasing drought since the 1970s	clearing of grasslands, swamp box depressions and pine ( Callitris) forests
151f	Family Petroicidae	Robins	1	native	Gunderlong, Clear Mountain, SE QLD	disappearance of small birds of open forest	thinning of canopy and bush related to more droughts or drier and hotter (heat waves).
	Mammals
292c	Isoodon sp.	Short-nosed bandicoot	2	native	Mt Lofty Ranges, SA	disappeared with the Millennium Drought and have never returned	millennium drought	possibly in interaction with fuel reduction burning
178a	Hydromys chrysogaster	Water rat	1	native	Flagstaff Memorial Nature Reserve, Cootamundra, Riverina, NSW	no longer present in dams	lack of water flows due to less winter rain and drought
166a	Notamacropus dorsalis	Black-striped wallaby	1	native	Forty Mile Scrub NP, Forty Mile, SE QLD	catastrophic local extinction	warmer/drier than average years that followed unprecedented wildfire, possibly due to climate change
159a	Perameles nasuta	Long-nosed bandicoot	2	native	Naringal East, SW VIC	local extinction due to loss of ground cover plants	the long millenial drought 1996-2010
159a	Potorous sp.	Potoroo (possibly)	2	native	Naringal East, SW VIC	local extinction due to loss of ground cover plants	the long millenial drought 1996-2010
166a	Thylogale stigmatica	Red-legged pademelon	1	native	Forty Mile Scrub NP, Forty Mile, SE QLD	catastrophic local extinction from Semi-evergreen Vine Thickets and adjacent mixed Grassy Woodlands	warmer/drier than average years that followed unprecedented wildfire, possibly due to climate change
239a	Wallabia bicolor	Swamp wallaby	2	native	Tharwa, ACT	the small isolated population of swamp wallaby formerly in our locality no longer present	2003 firestorm
107d	Family Petauridae	Gliders	1	native	Strathbogie Ranges/Merton, Central VIC	disappearance	heat stress and land use affecting moisture availability in eucalypts for gliders
326a	Family Phalangeridae	Possum (small)	1	native	Cooloola Cove, Wide Bay-Burnett area, QLD	disappearance from Wallum heath	extended drought
	Plants
046c	Banksia marginata	Silver banksia	1	native	Great Western, SW VIC	declining towards local extinction	drought and longer hot dry periods
159a	Brunonia australis	Blue pincushions	2	native	Naringal East, SW VIC	ground cover plants have disappeared	the long millenial drought 1996-2010
145a	Corybas aconitiflorus	Helmet orchid	2	native	Carindale, SE QLD	disappearance of smaller ground species	Significant drying out of the property (lack of post-cyclonic rain and particularly long drought)	heat and fragmentation associated with urbanization
145a	Cyathea cooperi	Scaly tree fern	2	native	Carindale, SE QLD	disappearance of stream bank tree ferns	Significant drying out of the property including drying up of stream (lack of post-cyclonic rain and particularly long drought)	heat and fragmentation associated with urbanization
145a	Dipodium punctatum	Blotched hyacinth orchid	2	native	Carindale, SE QLD	disappearance of smaller ground species	Significant drying out of the property (lack of post-cyclonic rain and particularly long drought)	heat and fragmentation associated with urbanization
159a	Epacris impressa	Common heath	2	native	Naringal East, SW VIC	ground cover plants have disappeared	the long millenial drought 1996-2010
145a	Geodorum densiflorum	Shepherd's crook orchid	2	native	Carindale, SE QLD	disappearance of smaller ground species	Significant drying out of the property (lack of post-cyclonic rain and particularly long drought)	heat and fragmentation associated with urbanization
191a	Pimelea spectabilis	Bunjong/Abajine	1	native	Beelu NP, Mundaring, Perth area	dying out	high temperatures for longer duration
077b	Swainsona procumbens	Broughton's pea	2	native	Echuca, North Central VIC	disappearance	unprecedented wet	in combination with soil pubbing by livestock
159a	Tetratheca ciliata	Pink bells	2	native	Naringal East, SW VIC	ground cover plants have disappeared	the long millenial drought 1996-2010
145a	Thysanotus tuberosus	Common fringe lily	2	native	Carindale, SE QLD	disappearance of smaller ground species	Significant drying out of the property (lack of post-cyclonic rain and particularly long drought)	heat and fragmentation associated with urbanization
151g	Subclass Magnoliidae	Mistletoe	2	native	Gunderlong, Clear Mountain, SE QLD	mistletoes disappeared	series of droughts
032c	Family Orchidaceae	Orchids	2	native	Plenty Gorge Park, Bundoora, Melbourne, VIC	orchid and other ground flora disappearing	longer droughts, less rain, warmer
	Fungi
017g	Division Basidiomycota	Paddock mushrooms	2	?	Darkan, Wheatbelt WA	disappearing	winters drying off

## Sheet: I. Species arriving
Table I, S1 Table. Species: distributions. Plant and animal species, genera or groups observed to be arriving in the respondents' selected areas.
Ref	Scientific name or higher classification	Common name	Climate change attribution	Origin	Location	Nature of peceived shift	Perceived climate drivers	Perceived non-climate drivers
	Invertebrates
296d	Ixodes holocyclus	Paralysis tick	1	native	Mongarlowe, Southern Tablelands, NSW	now found in our area of the tablelands	warmer and more humid conditions
292d	Vespula germanica	European wasp	1	exotic	Mt Lofty Ranges, SA	appeared in recent years	now more persistent due to warming conditions (they are normally controlled by cold winters)
272a	Family Lampyridae	Firefly	1	native	Lowanna, North Coast NSW	migrating up the mountain	fewer days of frost and higher temperature minima
170a	Order Lepidoptera	Moth	1	?exotic	Eppalock, North Central VIC	species not previously recorded in Victoria, now appears established (on exotic Chickweed host)	storm and wind conditions appear to be facilitating invasions from the north, established in association with increased warming and less effective rainfall promoting invasion by chickweed host plant
	Amphibians
185a	Litoria caerulea	Green tree frog	1	native	Willandra NP, Far West NSW	established in Willandra National Park following heavy rains in 2010 (no prior records in Park)	changes in temperature and rainfall patterns associated with climate change
	Birds
007c	Acridotheres tristis	Indian Myna	1	exotic	Bungendore, SE NSW	explosion of large parrot and myna numbers...were totally absent	drying and warming	in combination with introduction of lot feeding with grain spillage
163a	Aprosmictus erythropterus	Red-winged Parrot	1	native	Dubbo, Central W, NSW	now regular migrants and residents (respectively). Not the case 20 years ago	climate change
161e	Artamus personatus	Masked woodswallow	1	native	Lake Burrendong area, Central W, NSW	unprecedented numbers of migratory species' seeking water and habitat in a cooler environment here at 750-800 m ASL	warming
161e	Artamus superciliosus	White-browed woodswallow	1	native	Lake Burrendong area, Central W, NSW	unprecedented numbers of migratory species' seeking water and habitat in a cooler environment here at 750-800 m ASL	warming
157a	Corcorax melanorhamphos	White-winged chough	1	native	Westmere, SW VIC	Warmer, drier conditions bringing crested pidgeons and choughs south	drying and warming
076a	Cracticus sp.	Butcher bird	1	native	Cygnet Wetlands, South TAS	arrival of predatory bird species	drier, warmer conditions
076a	Dacelo novaeguineae	Laughing kookaburra	1	native	Cygnet Wetlands, South TAS	arrival of predatory bird species	drier, warmer conditions
007c	Dendrocygna eytoni	Plumed whistling duck	1	native	Bungendore, SE NSW	...were totally absent (assume they arrived although not stated)	drying and warming
007c	Eudynamys orientalis	Eastern koel	1	native	Bungendore, SE NSW	Anecdotally it appears that the koels have penetrated further south...The eastern koel was wholly absent from Bungendore and has only been prominent for the past 5 or so years.	drying and warming
163a	Lichmera indistincta	Brown honeyeater	1	native	Dubbo, Central W, NSW	now regular migrants and residents (respectively). Not the case 20 years ago	climate change
007c	Licmetis sp.	Corella	1	native	Bungendore, SE NSW	explosion of large parrot and myna numbers...were totally absent	drying and warming	in combination with introduction of lot feeding with grain spillage
300b	Manorina melanophrys	Bell miner	1	native	Bulga, Hunter Valley area, NSW	at least four colonies on the property, arrived since 1980	spread of lantana (exotic habitat plant), in turn due to less frost and warming conditions
033b	Menura sp.	Lyre bird	2	native	Grassy Head, North Coast NSW	arriving from higher on the mountain only in the last few years, moving to moist gullies	drier, more erratic rainfall
066b	Ocyphaps lophotes	Crested pigeon	1	native	Winter Swamp, Cardigan, Central Highlands, VIC	20 years ago not seen south of Bendigo, now common as far south as the coast	climate change
157a	Ocyphaps lophotes	Crested pigeon	1	native	Westmere, SW VIC	warmer, drier conditions bringing crested pidgeons and choughs south	warming, drying
005b	Trichoglossus moluccanus	Rainbow lorikeet	1	native	Bullen Range Nature Reserve, ACT	establishment in area	warmer winters	urbanization
007c	Trichoglossus moluccanus	Rainbow lorikeet	1	native	Bungendore, SE NSW	not seen before...early and strong flowering of eucalypts attracted and retained a small population	drying and warming
	Mammals
175a	Oryctolagus cuniculus	European rabbit	2	exotic	Whittlesea, Melbourne, VIC	appeared in low numbers	hot 2009 fire after long drought
095e	Phascolarctos cinereus	Koala	1	native	Tamborine Mountain, SE QLD	moved up the mountain, appeared c. 5 years ago and one or two have established (others likely nearby)	seeking cooler temperatures from the increasingly hotter lowlands	decreased lowland habitat
036b	Family Pteropodidae	Flying foxes	1	native	Murrurundi, Upper Hunter Valley area, NSW	recent white box flowering has attracted a bat colony to Murrurundi (not seen before)	more frequent and servere droughts, increased temperatures
	Plants
272a	Ageratina adenophora	Crofton weed	1	exotic	Lowanna, North Coast NSW	migrating up the mountain	fewer days of frost and higher temperature minima
272a	Ageratina riparia	Mist flower	1	exotic	Lowanna, North Coast NSW	migrating up the mountain	fewer days of frost and higher temperature minima
016a	Chenopodium album	Goose foot	1	exotic	Aldgate, Adelaide Hills, SA	appearance of new weed species which were previously uncommon or unknown in higher areas of the hills	most summers hotter and drier than in the past
016a	Chrysanthemoides monilifera	Boneseed	1	exotic	Aldgate, Adelaide Hills, SA	appearance of new weed species which were previously uncommon or unknown in higher areas of the hills	most summers hotter and drier than in the past
099c	Erigeron canadensis	Canadian fleabane	2	exotic	Narromine, Central W, NSW	moving to tablelands from several hundred km westward	established in very wet periods then persited
132c	Ficus sp.	Fig trees	1	native	Boondall Wetlands Conservation Reserve, Boondall, SE QLD	appearing where none were before	much drier conditions over the past several years resulting in Casuarina death and subsequent colonization by drier country species
016a	Freesia sp.	Freesia	1	exotic	Aldgate, Adelaide Hills, SA	appearance of new weed species which were previously uncommon or unknown in higher areas of the hills	most summers hotter and drier than in the past
272a	Lantana camara	Lantana	1	exotic	Lowanna, North Coast NSW	migrating up the mountain	fewer days of frost and higher temperature minima
300b	Lantana camara	Lantana	1	exotic	Bulga, Hunter Valley area, NSW	weeds which were new to the area invaded, Lantana has spread across significant parts of the property	warmer conditions, frosts have decreased from 10-15 to less than 10 per winter
275a	Proboscidea sp.	Devils claw	2	exotic	Hay, Riverina, NSW	arriving on the River red gum and black box flood out area on the Murrumbidgee after 3 recent floods	extreme weather patterns are causing increase in flooding'
099c	Solanum pseudocapsicum	Jerusalem cherry	2	exotic	Narromine, Central W, NSW	moving to tablelands from several hundred km westward	established in very wet periods then persited
016a	Watsonia sp.	Watsonia	1	exotic	Aldgate, Adelaide Hills, SA	appearance of new weed species which were previously uncommon or unknown in higher areas of the hills	most summers hotter and drier than in the past
275a	Xanthium spp.	Burrs	2	exotic	Hay, Riverina, NSW	arriving on the River red gum and black box flood out area on the Murrumbidgee after 3 recent floods	extreme weather patterns are causing increase in flooding'
086b	Family Arecaceae	Subtropical fan palm	1	?exotic	Swan Coastal Plain, WA	germinating in and invading wetlands	warming
275a	Family Asteraceae	thistles	2	exotic	Hay, Riverina, NSW	arriving on the River red gum and black box flood out area on the Murrumbidgee after 3 recent floods	extreme weather patterns are causing increase in flooding'

[truncated: 2 more sheets: J. Higher level change , Acknowledgements]
